# Supplementary material for: Expanded Ligands Based upon Iron(II) Coordination Compounds of Asymmetrical Bis(terpyridine) Domains
Source: Molecules. 2022 Dec 22;28(1):82. doi: 10.3390/molecules28010082 (PMC9822043; doi:10.3390/molecules28010082)
Supplement: Supplementary file 1 [file molecules-28-00082-s001.zip]

Archive with 1 entries (1 files):
- molecules-2106413-supplementary.pdf
